# Supplementary material for: “Unity and Struggle of Opposites” as a Basis for the Functioning of Synthetic Bacterial Immobilized Consortium That Continuously Degrades Organophosphorus Pesticides
Source: Microorganisms. 2022 Jul 11;10(7):1394. doi: 10.3390/microorganisms10071394 (PMC9317566; doi:10.3390/microorganisms10071394)
Supplement: Supplementary file 1 [file microorganisms-10-01394-s001.zip]

Archive with 1 entries (1 files):
- microorganisms-1796279-supplementary.pdf
